# Supplementary material for: Genome-wide identification, characterization, and expression pattern of the late embryogenesis abundant (LEA) gene family in Juglans regia and its wild relatives J. mandshurica
Source: BMC Plant Biol. 2023 Feb 6;23:80. doi: 10.1186/s12870-023-04096-z (PMC9901102; doi:10.1186/s12870-023-04096-z)
Supplement: Supplementary file 2 — Additional file 2: Table S1. Primers for the qRT-PCR experiment. Table S2. Protein sequences of all LEA genes in J. regia and J. mandshurica. Table S3. Homologous LEA gene pairs and Ka/Ks values in J. regia and J. mandshurica. Table S4. Homologous LEA gene pairs in Arabidopsis and two Juglans species. Table S5. The FPKM values of all LEA genes in different tissues of J. regia. Table S6. The FPKM values of all LEA genes in different tissues of J. mandshurica. Table S7. The putative miRNAs and their targeted LEA genes. Table S8. The FPKM values of all LEA genes in anthracnose-resistant varieties (F26) and anthracnose-susceptible varieties (F423) with the time after infection of J. regia. [file 12870_2023_4096_MOESM2_ESM.xlsx]

## Sheet: Table S1
Table S1 Primers for the qRT-PCR experiment.
Gene name	Forward or reverse primer	Primer Sequence
JrLEA8	Forward	GGAGGTGCGGAACTCTCAAA
JrLEA8	Reverse	TAGGCCTGAAGGTGATGGGA
JrLEA11	Forward	GATGAGGAGGAAGGCGAAGG
JrLEA11	Reverse	CGCTGCTGCTACTCCTTCAT
JrLEA16	Forward	GGTGATTGCATCGGGGAAGA
JrLEA16	Reverse	GCTCACCAATATGCTGTGCG
JrLEA25	Forward	AAACGCTAGCTGCAACAACG
JrLEA25	Reverse	CTCCTCATGCTGCTGCTTCT
JmLEA2	Forward	GGAGGTGCGGAACTCTCAAA
JmLEA2	Reverse	TAGGCCTGAAGGTGATGGGA
JmLEA8	Forward	ATGTGAGCATTGGAGGTGCA
JmLEA8	Reverse	TAGGCCTGAAGGTGATGGGA
JmLEA16	Forward	GGCAGGAGAAGATGATCCGG
JmLEA16	Reverse	TTTTCAAGAGCAGTGCACGC
JmLEA18	Forward	CAGGCTGAACTGGAGAAGCA
JmLEA18	Reverse	GTCGTAGCATATCCTCCGCC
β-Actin	Forward	GCCGAACGGGAAATTGTC
β-Actin	Reverse	AGAGATGGCTGGAAGAGG

## Sheet: Table S2
Table S2 Protein sequences of all LEA genes in J. regia and J. mandshurica.
Gene name	Gene ID	Protein sequence
JrLEA1	LOC108994053	MHSAKEKLSNVASAAKEHVNICTAKVEEKAEKAAARTEKEKKIAVERRKAKEAEAKMELH QAKARHAAENQPVVGGTYGQQPVGTAAPMAGATAPTYPLGGHRPGHKYM
JrLEA2	LOC108979697	MQTGKNAAASAKETAANVAASAKSGMEKAKASAQEKAEKMTAHDPVEKEMATEKEEAIKQ QAELEKQEARMHNAANKQAERGGALGGGYATTGTEGVVESHPAGIDKGTGRTTAQNPRVE GTGPTYGTGGTYR
JrLEA3	LOC108995112	MAFEQKREELDAKARQGETVVPGGTGGKSLEAQENLAEGRSRGGQTRKEQLGLDGYQELG SKGGQTRKEQIGHEGYQEMGRKGGLSTTDKSGGERAAEEGIEIDESKFRTRDR
JrLEA4	LOC109002758	MASWKEFKEERAEAALRLAASDLRDVKRERGNEERAKLEMEADRSQQQQQEETPGIIGSV LKAVEHAKEAVAGNSQETKESTRETADKAAEKAREAKDAAAEKVRDTKDAAAEKSKECKD HTTEKARETKDAARQKMEEERDEMEREESQQQQETPGIIGSVLKAVEHAKETVIGKSRET AESTRETTEKAAEKAKEAKDAAAEKARESKDTAAEKSKEYKDYTTEKERETTDAARQKLE EYTGSAAEKAKQTKESAKEKMSDYAEKAKETKDSALGKAEGYKDYAAEKAREAKDKTLGK ASDYKDYHVAEKAKDYTEDKAKEPAEKSKQGQDAAAEKMEEYKDYTAEKAKEGKDTTLGK LGELKDSAADAARRAMDLLSGKKEEAKQKAEET…
JrLEA5	LOC109013892	MEKQQEQRERKLENEEKGKLEGLPWEESPYVKYNDLEDYKRQGYGTEGHIQPKPGRGAGS TDAPTLSGGTTVSSPAPDAAATPAMNRP
JrLEA6	LOC109009173	MSQLLDQAKNFVAEKLATIKKPEATITDVDFKRVSLDSVDYLAKVSVNNPYGLALPICEI SYVLKSAGRVIASGTMPDPGSLKASDTTLLEVPVMVPHSILVSLARDIVADWDIDYVLDL GLTIDLPIIGNFTIPLSNEGEIKLPTISDMF
JrLEA7	LOC109007292	MLLSPICGIFPSFSSYKMSQEQKRRPQDEKERPIRYGDVFNVSGDLASMPVAPQDAAMMQ TAERMALGQKQKGGPAAVMQSAATRNERAGLVGHRDFSDVTGELGVTVTETDVPGSRMIT ESVAGQVVGQSVEPTAVQQAAVEVIEQSAITIGEALEATAQSAGNKPVDQSDAAAIQAAE VRATGTNVVTPGGLAATAQSAANYNARVDRDENKIKLSDVLAGATSKLPADKVATRQDAE GVVSAELRNNPNLATHPGGVAAAVAAAARLNERVNV
JrLEA8	LOC109009381	MASSDTPEVVKRDVKDKERKEDEKDEEKGGFIEKVKDFIHDIGEKIEGAIGFGKPTADVT EIHVPLINLEKAEIVVDVLIKNPNPVPIPLIDLNYLIESDGRKLISGLIPDAGTIKAHGE ETVKIPIKLVYDDIKNTYDDIKPGSIVPYRIKVDFIVDVPVFGRLTIPLEKTGEMPIPYK PDIDVEKIKFERFSFEETVAVLHVKLANKNDFDLGLNSLDYEVWLADVSIGGAELSNSTK IDKNGISYIDLPITFRPKEFGSALWDMMRGKGTGYSMKGHLNVDTPFGAMNLPISKEGGT TSLKKNKEDGGDDDDDDEE
JrLEA9	LOC118343657	MAKAPVKISTLLLMSSRRSYSVAVENARVHEPVVTTMRKAAESGSAVAAEQTKEIFWMRD PKSGNWIPESHFDDIDVAELREKLLPRPKEETLK
JrLEA10	LOC108982872	MAKVPMINTLLLMISRRSYSVGAENASHVQPVMTAMRNAAESGSAVATEQTKDQIFWMRH PKSGNWIPETHFDEIDVAELREKLLPKKKKP
JrLEA11	LOC109004283	MAEEQYHNKGSHEYESAVVDHDRKEDAVESTDRGLFADLLGKKEEKKPQEEVIVSTDQFE EKVAVSEVPEPKVEKEEYKLEEEKKHDLLDQKLPRSKSSSSSSSDEEEGEGEEKKKKKKE KKGLKDKLTGDKKEEKYEDTSVPIERYEGVAAAPVHHSAEPVQPDEKKPSFLSKIKEKIP QKKTEEVHPPPPQAEYAEVPSPDSEGKEKKGLLEKIKEKLPGHHPKTQEEKDKESAAKY
JrLEA12	LOC108979822	MARSLSNTKLFSSLLVDGFSNAISRRGYAASSQGIMATVARGGGGSSGARMVKKAGEDAA AAGSTEKVAWVPDPVTGYYRPENCMDEVDVAELRALLLKSKH
JrLEA13	LOC118349249	MARSLSNTKLFSSLLVDGFSNAISRRGYAASSQGIMATVARGGGGSSGARMVKKAGEDAA AAGSTEKVAWVPDPVTGYYRPENCMDEVDVAELRALLLKSKH
JrLEA14	LOC118349309	MAHFQNKYGAAAHSIDTYGNIIRKDEYGNVIPTDEYGNPIRPGGTTLQGGQQQRHDLSTE YDGQGGRRNKGLTEKTTENVPGVGNNDNRNGRSSATTDAYGNIIRKDEYGNVIPTDEYGN PIRQSGTTLQGGQQQQQRHDVSTEYDGQGGRRNRGLKEKVTENIPGVGNKDHRNDTSSAT TKTPTTTAGGYGTGEQAQYHQHAEKKGVMEKIKEKVRRFV
JrLEA15	LOC108994258	MSHQQQQQRPQHEPIKYGDVFPIEGELAGKTVAPRDAAMMQTAENEMLGHIQKGGAAATM QSAAMRNERAGFVGYNDVTDDAGDRGVSITETDLPGKRLIVESIAGQVVDQFSQRAPLAA ATLFEEGGGGGRGQGDAITIGEALEATVMTAGSKPVEQSDAAAIQAEVRATGRTNVVPLG VAAAAQSAATLNARTTRDEDKTKLADVLANATSKLPTDEAVTRRDAEGVTGAEMRNNPDL TTHPAGVAASMTAAARLNLNK
JrLEA16	LOC109010584	MADLVNKAKNFAAEKLVNIKKPEASITDVDFKHLSHDSVEYLTKVSVDNPYSHDLPICEI SYTLKSAGRVIASGKMPDPGSLKASDTTLLEVPVRVPHSILVSLARDVGADGDISYELEV GLTLDLPIIGNFTIPLSTKGEIKLPTISDIF
JrLEA17	LOC118349656	MKNGKIGHGSLSVTTTVAGRAPGIIGFVLKAVEHAKEAVVGKSSETMESTRETTDKATKK ARGAKDVVAEKVRDTKDVAIKKSKEYKDYTIKKARETKDAVRQKIEEERDEMEREELQQQ LETPSIIGFVLKTEEKAAEKAKEAKDATAGKARESKDTSKKSKEYKDYMTEKERKTTDAT RQKLEEYTGSKKLEKLEKFKAYIKFLHMLFEKIPEQEPTSPPPLKKGNKYLKLLILFTSI SF
JrLEA18	LOC108993526	MAHFQSPYGASQTDEYGNVLSTDEYGNVIRRDAYGNVIRTDEYGNVIRTDEYGTVIRTDE YGNPIRHSGTTAGTYEAGHGLDTTTLQGGDRTGKLHRSGSSSSSSSEDDGQGGRRKKGLK EKIKEKIPGLGHKEDRSATSATTTAGNIETQAQYPHERKGVMEKIKEKLPGGHHTSEHQY
JrLEA19	LOC108986879	MALSYSNAKLLSVLVVDGFATAISRRGYSASSQGIMATVARTGTSGARMGKTPGEDAARS TEKVAWVPDPVTGYYRPENRVEEIDVAELRALLLNNKH
JrLEA20	LOC108998087	MADLVDMAKNFVAEKLANIKKPEASITDVDFKRLSHDSVEYLAKLSVDNPYSHDLPICEI SYTLKSAGRVIASGTMPDPGSLKASDTTLLEVPVKVPHSILLSLARDVGADWDIDYELEL GLTIDLPIIGNFTIPLSTKGEIKLPTISDIF
JrLEA21	LOC109005842	MSHEEQQGRPRDEREQPIRYGDVFHVSGDLSSNPVGPQDAAMMQSAEQTVLGQTQKGGPA AAMQSAASRNERAGLFGHCGLSDVAGQQGVTVTETDVPGSRIITESVAGQVVCQYVESTA VQQAAVEVIEQSAITIGEALEAAAQSARNKPVDQSDAAAIKAAEVRATGSNVITPGGLAA TAQSAANHNALVDREGDKIKLRDVLTGATSKLAGDKAATQEDAEGVVSAELRNNPIMATQ PGGVAASVAAAARLNESI
JrLEA22	LOC109005031	MASSGTSEVVKRDVKDKEHKKDDKNDGFIEKVKDFIHDIGEKIEEAIGFGKPTADVAGVH IPHINLEKADIVVDVLVKNPNPVPIPLIDINYLIESDGRKLVSGLIPDAGTIHAHGEETV KIPVNLVYDDIKNTYDDIKPGSIVPYRIEVDLIVDVPVFGRLTLPLEKTGEIPIPYKPDI DLEKIKFQRFSFEETVAVLNLKVENKNDFDLGLNSLDYEVWLSDVSIGGAELSNSTKIDK NGISYIDIPITFRPKDFGSALWDMIRGKGTGYTLKGHINADTPFGAMNLPISREGGTTRL KKNKEDGGDDDDDDDEE
JrLEA23	LOC109007156	MSTERERAELDARARQGETVIPGGTGGKSLEAQEHLAEGRSRGGQTRREQLGTEGYQEMG RKGGLSTVDRSGEERAREAEGVPIDESKFRAKS
JrLEA24	LOC109014957	MAEIRDDCGNPIQLTDEHGNPVELTDERGQPMQLKGVAVTTVEAETHPATEAEPTAETGA GEHGQQGQQHEEAISRSSSSSSSGDDHGQGVRRKKGIKEKIKEKLTGGKHKDEHSHTTTV TSTATTTISSSPGTYEHQEHEKKSMMEKIKEKLPGHHRTT
JrLEA25	LOC109013340	MAQILDKDGNRIQLTDEHGNPVRLTDEYGNPVQLKGVAVEPETLAATTEKEITTGGGGGG GAAGEHDDQQEQEQKQQHEEVSRSSSSSSGSYEDDGSQGQGGEGESGEGRRRKKKGLKEK IKEKLTSGKHKDEHSHSNTTEISSTTTTTGSEHQEHEKKSMMEKIKDKLSGHHVS
JmLEA1	Jma000025460	MAKAPIKISTLLLIMSSRRSYSVLAVENARVHEPVVTAMRKAAESGSAVAAEQTKEIIFW MRDPKSGNWIPESHFDDIDVAELREKLLPRPKEETLKSGSVESPQGLACNIVNCNPYHAS HE
JmLEA2	Jma000025545	MASSYTPEVAERGLIPDAGTIKAHGEETVKIPIRLVYDDIKNTYDDIKPGSIVPYRIKVD FIVDVPVFGRLTIPLEKTGEMPIPYKPDIDVDKIKFERFSFEETVAVLHVKLENKNDFDM GLNSLDYEVWLADVSIGGAELSNSTKIDKNGISYIDLPITFRPKEFGSALWDMMRGKGTG IETALAGVLIPVAVIWKAEVSRA
JmLEA3	Jma000017221	MSQEQKRRPQDEKEQPIRYGDVFNVSGDLASMPVAPQDAAMMQTAERMALGQTPKGGPAA VMQSAATRNERAGLVGHRDFGDVAGELGVTVT
JmLEA4	Jma000017480	MITESVAGQVIHFLLFYKIVVVVGQYVEPTAVQQAAVENRVQLLYIGEALEATAQSAGNK PVDQSDAAAIQAAEVRATGTNIVTPGGLAATAQSAANYNARVDRDENKIKLSDVLTNRGL KGFQVCDSIVHGATSKLPADKDAEGVVSAELRNNPNLATHPGGVAASVAAAARPNEKVNV
JmLEA5	Jma000024933	MSQLLDQAKNFVAEKLANIKKPEATITDVDFKRVSLDSVDYLAKVSVNNPYGLALPICQI SYVLKSAGRVIASGTMPDPGSLKASDTTLLEVPMKVPHSILVSLARDIVADWDIDYVLDL GLTIDLPIIGNFTIPLSNKGEIKLPTISDMLI
JmLEA6	Jma000000232	MADLVDMAKNFVVEKLANIKKPEASITDVDFKRLSHDSVEYLAKLSVDNPYSHDLPICEI SYTLKSAGRVIASGTMPDPGSLKASDTTLLEVPVKVPHSILLSLARDVGADWDIDYELEL GLTIDLPIIGNFTIPLSTKGEIKLPTISDIF
JmLEA7	Jma000011768	MSQEQQWGPRDEREQPIRYGDVFNVSGDLASNPVGPQDAAMMQSAEQTVLGQTQKGGPAA AMQSAATRNERAGLFGHRGLSDVTGQQGVTVTETDVPGSRIITESVAGQVVCQYVESTAV QQAAVEVIEQSAITIGEALEAAAQSAGNKPVDQSYAAAIKEAEPGGVAASVAAAARLNES I
JmLEA8	Jma000001123	MASSGTSEVVKRDVKDKEHKKDDKNEDTGGFIEKVKDFIHDIGEKIEEAIGFGKPTADVA GVHIPHINLERADIVVDVLVKNPNPVPIPLIDINYLIESDGRKLVSGLIPDAGTIHAHGE ETVKIPVNLVYDDIKNTYDDIKPGSIVPYRIEVDLIVDVPVFGRLTLPLEKTGEIPIPYK PDIDLEKIKFQRFSFEETVAVLNLKVENKNDFDLGLNSLDYEVWLSDVSIGGAELSNSTK IDKNGISYIDIPITFRPKDFGSALWDMIRGKGIKIVLLLSSVSQ
JmLEA9	Jma000000714	MSTERERAELDARARQGETVIPGGTGGKSLEAQEHLAEVRSNILLRSDVTYFCVMQGRSR GGQTRREQLGTEGYQEMGRKGGLSTVDRSGDERAREEGVPINESKFRAKS
JmLEA10	Jma000014399	MVSWKEFKEERAEVAVRLVGSDLRDVNRKQGNEERAKLDMEADQSQQQSRKRCLVVEHAK EIVGKSPKTMESTRETADKPAQKAKGRLRMLRDTKDAAAEKSKEYKDYTTEKARETKDAA R
JmLEA11	Jma000016153	MAQILDKDGNPIQLTDEHGNPVRLTDEYGNPVQLKGVAVEPETPAATTEKEITTGGGGGA AGEHDDQQEQEQEQQHEEVSRSSSSSSGSYEDDGSQGQGGEGEGGEGRRRKKKGLKEKIK EKLSSGKHKDEHSHSNTTEISSTTTTTTTGSEHQEHEKKSMMEKIKDKLSGHHIS
JmLEA12	Jma000022186	MAHFQSPYGASQTDEYGNVLSTDEYGNVIRRDAYGNVIRTDEFGNVIRTDEHGTVIRTDE YGNPIRHSGTTAGTYEAGGFDTTTTLQGGDRTGKLHRSGSSSSSSSEDDGQGGRRKKGLK EKIKEKIPGLGHKEHRSATSATTTPGNIETQAQYPHERKGVMEKIKEKLPGGHHTSEHQY
JmLEA13	Jma000012578	MALSYSNAKLLSVLVVDGFSTAISRRGYSASSQGIMATVARGGTSGARMGKTPGEDAARS TEKVAWVPDPVTGYYRPENRLEEIDVAELRALLLNNKH
JmLEA14	Jma000022577	NNSHKIIIISCFSLPKQGKEGKKLKRMSHHQQQQRPQHEPVKYGDVFPIEGELAGKTVAP RDAAMMQTAENDMLGHIQKGGAAATMQSAAMRNERAGFVGHNDVTDDAGDRGVSITETDL PGKRLIVESVAGQVVDQFSQRAPLAAATLFEEGGGGRGQGDAITIGEALEATFMTAGSKP VEQSDAAAIQAEVSATGHTNVVPRGVAAAAQSAATLNARTTRDEDKAKLADVLANATSKL PTDKAVTRRDAEGMNMIHLGKQRFYNNVNKKIRLTTRSFPAFSGLGANSIAAAAAAPDEI PTCREHATTFSKEMEYLELLQMLKEIEILPITHIVILKNCLDPLGDELAQVPHGENIKED TRARNVNRKQGAHFKLLTWTGSMGDQEGPWPRL…
JmLEA15	Jma000004294	MHAYVHAYAGTEYDGQGGRRNKGLKEKITENIPGVGNNAHRNDTSSATTDARGNVIRKDE YGNVIPTDEYGNPIRHSGTTLQGGQQQRHGLSHRRNDTSSAPTTTPTTTAGGYGSGGQVQ HHQHAEKKGVMEKIKEKTEYDGQGGGRNKGLKDNLTENIWPGVGNNDHRNDTSSATTDAY GNVIRKDEYGNVIPTDEYGNPIRHSGTTHQGGQQQRHDLSTEYDGQGGRRNKGLKEKIKE NIPGVGNNDHRNDTSSKTTDENGNVIRKDEYGNVIPTDEYGNPIRHSGTTHQGGQQQQQR HHNLSPEYDGQGGRRNQGLKEKITENIPGVGNNDHRNDTSSATTDAYGNVIRKDEYGNVI PTDEYGNPIRHSGTTHHGGQQQQQSHDLSTEYD…
JmLEA16	Jma000022390	MARSLSNAKLFSSLLVDGFSNAISRRGYAASSQGIMATVARGGGSSGARMVKKAGEDDPA AGSTEKVAWVPDPVTGYYRPENRMDEVDVAELRALLLKSKH
JmLEA17	Jma000009583	MAEEHHNKGSHEYESAVVDHDRKEDAVESKDRGLFADLLGKKEEKKPQEEVIGNDQFEEK VAVSEAPEPKVEKEEYKEEEKKHDLLDQKLSRSKSSSSSSSDEEEGEGEEKKKKKKEKKG LKDKLTGDKKEEKHEDTSVPIERYEGVAAAPAAPVHHSAEPVQPEEKKPGFLNKIKEKIP GQQKQNEEVHPPPPPPPHQAEYGELSSPDGEGKEKKGLLEKIKEKLPGHHPKTQEEKEKE SAAY
JmLEA18	Jma000021828	MQTGKNAAASVKETAANVAASAKSGMEKAKASAQEKVEKTTAHDPVEKEMATEKEEAIKQ QAELEKQEARMHNAANKQAERGGALGGGYATTGTEGVVESHPVGIDKGTGRTTAQNPRVE GTGPT
JmLEA19	Jma000014818	MASWKEFKEERAEASDLRDVNRERGNEERAKLEMEADQSQQQQKEETPGIIGSVLKAVEH AKEAVVGKSQETMESTRETADKAAEKAREAKDAAAEKVRDTKDAAAEKSKECKDYTTEKA RETKDAARQKMEEERDEMEREESQQQQETPGIIGSVLKAVEHAKETVIGKSRETAESTRE TAEKAAEKAKEAKDAAAEKARESKDTAAEKSKEYKDYTTEKAGETTDAASQKLEEYTGSA AEKAKQTKESAKEKMSDYAEKAKETKDSALGKADQEYKDYAAEKASWEAKDKTLGKASDY KDYHVAEKAKDYTEDKAKEAAEKSKQGQDATAEKMEEYKDYTAEKAKEGKDTTLGKLGEL KDSAADAVRRAMDLLSGKKEEAKQKAEETKEAT…
JmLEA20	Jma000010687	MTRKQREIQAKSTNIKKPEASITDVDFKHLSHDSVEYLAKVSVDNPYSHDLPICKISYTL KSAGRVIASRTMQTQWSLEVPVKVSRSKDIGELGKGHWDIDYELELGLTIDLPIIGNFTI PLSTKGEIKLPTISSTSSLSLSFKFHMYFSYQLGFALASGFDGCGI

## Sheet: Table S3
Table S3 Homologous LEA gene pairs and Ka/Ks values in J. regia and J. mandshurica.
Homologous gene pairs					Ka	Ks	Ka/Ks
Jma000025545	JmLEA2	vs.	LOC109005031	JrLEA22	0.116938	0.370376	0.315729
Jma000025545	JmLEA2	vs.	LOC109009381	JrLEA8	0.0727655	0.119115	0.610884
Jma000024933	JmLEA5	vs.	LOC109009173	JrLEA6	0.0176133	0.0575361	0.306126
Jma000024933	JmLEA5	vs.	LOC108998087	JrLEA20	0.0838862	0.37611	0.223036
Jma000022577	JmLEA14	vs.	LOC108994258	JrLEA15	0.0836729	0.115085	0.727054
Jma000022390	JmLEA16	vs.	LOC108986879	JrLEA19	0.108653	0.263548	0.41227
Jma000022390	JmLEA16	vs.	LOC108979822	JrLEA12	0.0179447	0.0675371	0.265702
Jma000022186	JmLEA12	vs.	LOC108993526	JrLEA18	0.0123206	0.0078637	1.56676
Jma000021828	JmLEA18	vs.	LOC108979697	JrLEA2	0.0140766	0.0713408	0.197315
Jma000017221	JmLEA3	vs.	LOC109007292	JrLEA7	0.0242445	0.0307341	0.788847
Jma000017221	JmLEA3	vs.	LOC109005842	JrLEA21	0.129464	0.443125	0.292161
Jma000016153	JmLEA11	vs.	LOC109014957	JrLEA24	0.203114	0.590642	0.343888
Jma000016153	JmLEA11	vs.	LOC109013340	JrLEA25	0.014855	0.0560572	0.264998
Jma000014818	JmLEA19	vs.	LOC109002758	JrLEA4	0.020829	0.0346447	0.601217
Jma000012578	JmLEA13	vs.	LOC108979822	JrLEA12	0.108429	0.34417	0.315046
Jma000011768	JmLEA7	vs.	LOC109007292	JrLEA7	0.113348	0.529701	0.213985
Jma000011768	JmLEA7	vs.	LOC109005842	JrLEA21	0.0298423	0.0386185	0.772745
Jma000009583	JmLEA17	vs.	LOC109004283	JrLEA11	0.034541	0.0434379	0.795182
Jma000004294	JmLEA15	vs.	LOC108993526	JrLEA18	0.343257	1.18603	0.289417
Jma000001123	JmLEA8	vs.	LOC109005031	JrLEA22	0.0331321	0.0599404	0.552751
Jma000001123	JmLEA8	vs.	LOC109009381	JrLEA8	0.0715601	0.32381	0.220994
Jma000000714	JmLEA9	vs.	LOC108995112	JrLEA3	0.226856	1.9563	0.115962
Jma000000232	JmLEA6	vs.	LOC109009173	JrLEA6	0.0871651	0.456949	0.190755
Jma000000232	JmLEA6	vs.	LOC108998087	JrLEA20	0.0028777	0.0391606	0.0734845
LOC109014957	JrLEA24	vs.	LOC109013340	JrLEA25	0.190468	0.52227	0.364693
LOC109007292	JrLEA7	vs.	LOC109005842	JrLEA21	0.0997625	0.476128	0.209529
LOC108979822	JrLEA12	vs.	LOC108986879	JrLEA19	0.124612	0.343216	0.363073
LOC109009173	JrLEA6	vs.	LOC108998087	JrLEA20	0.0840144	0.438041	0.191796
LOC109009381	JrLEA8	vs.	LOC109005031	JrLEA22	0.0591161	0.30201	0.195742
LOC108995112	JrLEA3	vs.	LOC109007156	JrLEA23	0.132781	1.64027	0.0809503
Jma000017221	JmLEA3	vs.	Jma000011768	JmLEA7	0.11284	0.468621	0.240792
Jma000012578	JmLEA13	vs.	Jma000022390	JmLEA16	0.0928011	0.302463	0.306818
Jma000024933	JmLEA5	vs.	Jma000000232	JmLEA6	0.0870319	0.393393	0.221234
Jma000025545	JmLEA2	vs.	Jma000001123	JmLEA8	0.122638	0.409445	0.299522
Jma000022186	JmLEA12	vs.	Jma000004294	JmLEA15	0.358605	1.26987	0.282396
Note:The gene ID with bond indicates that the homologus LEA within species

## Sheet: Table S4
Table S4 Homologous LEA gene pairs in Arabidopsis and two Juglans species.
Homologous gene pairs
LOC108994053	JrLEA1	vs.	AT2G35300.1
LOC108995112	JrLEA3	vs.	AT3G51810.1
LOC108995112	JrLEA3	vs.	AT2G40170.1
LOC109002758	JrLEA4	vs.	AT3G53040.1
LOC109002758	JrLEA4	vs.	AT2G36640.1
LOC109013892	JrLEA5	vs.	AT2G23110.1
LOC109009173	JrLEA6	vs.	AT2G46140.1
LOC109009173	JrLEA6	vs.	AT1G01470.1
LOC109007292	JrLEA7	vs.	AT1G03120.1
LOC109007292	JrLEA7	vs.	AT3G22490.1
LOC109009381	JrLEA8	vs.	AT2G44060.1
LOC109004283	JrLEA11	vs.	AT1G20440.1
LOC118349249	JrLEA13	vs.	AT4G02380.1
LOC118349249	JrLEA13	vs.	AT1G02820.1
LOC108986879	JrLEA19	vs.	AT4G02380.1
LOC108986879	JrLEA19	vs.	AT1G02820.1
LOC108998087	JrLEA20	vs.	AT1G01470.1
LOC108998087	JrLEA20	vs.	AT2G46140.1
LOC109005842	JrLEA21	vs.	AT3G22490.1
LOC109005842	JrLEA21	vs.	AT1G03120.1
LOC109005031	JrLEA22	vs.	AT2G44060.1
LOC109007156	JrLEA23	vs.	AT2G40170.1
LOC109013340	JrLEA25	vs.	AT2G21490.1
Jma000025545	JmLEA2	vs.	AT2G44060.1
Jma000017221	JmLEA3	vs.	AT3G22490.1
Jma000024933	JmLEA5	vs.	AT1G01470.1
Jma000024933	JmLEA5	vs.	AT2G46140.1
Jma000000232	JmLEA6	vs.	AT2G46140.1
Jma000000232	JmLEA6	vs.	AT1G01470.1
Jma000011768	JmLEA7	vs.	AT3G22490.1
Jma000001123	JmLEA8	vs.	AT2G44060.1
Jma000000714	JmLEA9	vs.	AT2G40170.1
Jma000012578	JmLEA13	vs.	AT1G02820.1
Jma000012578	JmLEA13	vs.	AT4G02380.1
Jma000022390	JmLEA16	vs.	AT1G02820.1
Jma000022390	JmLEA16	vs.	AT4G02380.1
Jma000014818	JmLEA19	vs.	AT2G36640.1
Jma000014818	JmLEA19	vs.	AT3G53040.1

## Sheet: Table S5
Table S5 The FPKM values of all LEA genes in different tissues of J. regia.
Gene name	Gene ID	RF1	RF2	RF3	RM1	RM2	RL1	RL2	RL3	RG1	RG2	RG3
JrLEA1	LOC108994053	0.667848	0.546097	0.240262	0.658821	0.316574	0.9634	1.7289	1.4505	2.1507	0	0
JrLEA2	LOC108979697	2.55918	2.30789	6.18537	12.1024	10.5577	0	1.9105	0	0	0	1.9709
JrLEA3	LOC108995112	0	0.120565	0	0	0.102577	0	0	0	0	0	0
JrLEA4	LOC109002758	0.090369	0	0	0	0	0	0	0	0	0	0
JrLEA5	LOC109013892	0.172333	0.52026	0.438298	1.94845	0.385612	0	0	0	1.6157	0	2.6796
JrLEA6	LOC109009173	0	0	0	0	0	10.3467	6.808	7.2696	0	0	0
JrLEA7	LOC109007292	0.328793	0.15746	0.239575	0.3877	0.371303	0	0	0	0	0	0
JrLEA8	LOC109009381	152.774	119.549	146.076	148.957	103.013	716.614	586.929	744.835	1350.44	1125.78	1026.78
JrLEA9	LOC118343657	0.208367	0.466398	0	0	0	2.803	8.3833	11.2536	0	1.6816	3.4592
JrLEA10	LOC108982872	0.189524	0.2076	0.789516	0	0	0	0.7609	4.256	0	0	0
JrLEA11	LOC109004283	43.5546	36.9696	159.99	179.899	147.744	240.2	331.598	261.921	3581.32	3690.21	3708.39
JrLEA12	LOC108979822	32.2334	25.7179	17.456	8.19085	15.9849	0	0	0	0	0	0
JrLEA13	LOC118349249	13.7805	10.6035	6.86649	3.09334	8.04219	0	0	0	0	0	0
JrLEA14	LOC118349309	0.316486	0	1.29534	0.338497	0.112949	0	0	0	0	0	0
JrLEA15	LOC108994258	3.05798	2.51319	1.56855	2.39492	1.50201	0	0	0	0	0	0
JrLEA16	LOC109010584	8.50898	4.70905	12.9375	12.3279	15.007	0	0.6813	0	10.1701	0.6833	0.7028
JrLEA17	LOC118349656	0	0	0	0	0	0	0	0	0	0	0
JrLEA18	LOC108993526	0	0	0	0	0	4.1016	0	2.0584	0	0	0
JrLEA19	LOC108986879	104.485	28.5569	96.2731	356.297	201.194	1432.71	5494.49	1470.21	2399.8	1193.62	5542.5
JrLEA20	LOC108998087	0.169773	0.0671	3.67919	1.43141	1.14139	47.1755	22.9576	35.7137	1.785	0.7196	1.4802
JrLEA21	LOC109005842	0.107347	0.106489	0	0	0	0	0.5628	0.6295	0	0	0
JrLEA22	LOC109005031	13.9038	21.8454	32.7594	13.8294	10.0882	0	0.7385	1.0327	60.3299	5.9258	4.1901
JrLEA23	LOC109007156	0	0	0.135225	0	0	0	0	0	0.6707	0	0
JrLEA24	LOC109014957	0	0.10681	0	0	0	0	0	0	0.5823	0.7042	1.4486
JrLEA25	LOC109013340	1.29277	1.39224	1.19893	0.559975	0.416479	5.0278	4.0099	4.2054	8.314	4.0219	7.756
Note: Gene name with blue color indicate that has the collinearity relationship with other LEA genes

## Sheet: Table S6
Table S6 The FPKM values of all LEA genes in different tissues of J. mandshurica.
Gene name	Gene ID	MF1	MF2	MF3	MM1	MM2	MM3	ML1	ML2	ML3	MG1	MG2	MG3
JmLEA1	Jma000025460	2.73001	1.00999	1.7657	0.267763	0	0	0.877639	1.97001	6.46328	0.169235	0.170172	0
JmLEA2	Jma000025545	489.008	392.588	490.276	813.599	788.355	780.435	253.208	308.193	328.406	328.514	363.191	332.304
JmLEA3	Jma000017221	0	0	0	0	0	0	0	0	0	0	0	0
JmLEA4	Jma000017480	0	0	0	0	0	0	0	0	0	0	0	0
JmLEA5	Jma000024933	0	0	0	0	0	0	0	0	0	0	0	0
JmLEA6	Jma000000232	2.28087	1.66788	16.7529	1.12555	76.7275	66.6966	0	0	0	0	0.204378	0
JmLEA7	Jma000011768	0	0	0	0	0	0	0	0	0	0	0	0
JmLEA8	Jma000001123	114.72	49.8386	110.632	179.544	122.541	114.45	66.3456	64.2682	59.8592	41.7806	63.5337	30.0742
JmLEA9	Jma000000714	0	0	0	0	0	0	0	0	0	0	0	0
JmLEA10	Jma000014399	0	0	0	0	0	0	0	0	0	0	0	0
JmLEA11	Jma000016153	0	0	0	0	0	0	0	0	0	0	0	0
JmLEA12	Jma000022186	0	0	0	0	0	0	0	0	0	0	0	0
JmLEA13	Jma000012578	252.171	121.155	277.895	141.198	552.041	623.351	81.5218	159.178	106.21	90.2204	90.8496	49.5842
JmLEA14	Jma000022577	0	0	0	0	0	0	0	0	0	0	0	0
JmLEA15	Jma000004294	0	0	0	0	0	0	0	0	0	0	0	0
JmLEA16	Jma000022390	65.0681	40.7631	46.0217	26.2184	15.9783	29.8081	3.86414	2.04409	0.835696	2.13818	0.716673	0.982634
JmLEA17	Jma000009583	256.314	111.515	235.014	731.17	625.483	773.549	112.076	128.246	117.486	905.191	938.115	1016.85
JmLEA18	Jma000021828	34.6638	16.8641	5.93502	44.7091	39.4281	40.9979	0.261215	0.22434	0.278429	0.110814	0.194999	0.203706
JmLEA19	Jma000014818	0	0	0	0	0	0	0	0	0	0	0	0
JmLEA20	Jma000010687	0	0	0	0	0	0	0	0	0	0	0	0
Note: Gene name with blue color indicate that has the collinearity relationship with other LEA genes

## Sheet: Table S7
Table S7 The putative miRNAs and their targeted LEA genes.
microRNA	Target	Inhibition
ath-miR158a-5p	JrLEA1	Cleavage
ath-miR168b-3p	JrLEA3	Translation
ath-miR837-5p	JrLEA3	Cleavage
ath-miR829-5p	JrLEA4	Cleavage
ath-miR847	JrLEA4	Cleavage
ath-miR5016	JrLEA4	Cleavage
ath-miR3932b-5p	JrLEA4	Cleavage
ath-miR414	JrLEA4	Cleavage
ath-miR773a	JrLEA4	Cleavage
ath-miR822-3p	JrLEA4	Translation
ath-miR5024-3p	JrLEA5	Cleavage
ath-miR393b-3p	JrLEA7	Cleavage
ath-miR414	JrLEA8	Translation
ath-miR4239	JrLEA8	Cleavage
ath-miR5998a	JrLEA11	Cleavage
ath-miR5998b	JrLEA11	Cleavage
ath-miR4221	JrLEA11	Cleavage
ath-miR865-3p	JrLEA11	Cleavage
ath-miR838	JrLEA11	Cleavage
ath-miR162a-3p	JrLEA12	Translation
ath-miR162b-3p	JrLEA12	Cleavage
ath-miR414	JrLEA12	Cleavage
ath-miR162a-3p	JrLEA13	Cleavage
ath-miR162b-3p	JrLEA13	Cleavage
ath-miR414	JrLEA13	Cleavage
ath-miR837-5p	JrLEA14	Cleavage
ath-miR833a-5p	JrLEA14	Cleavage
ath-miR857	JrLEA14	Cleavage
ath-miR172a	JrLEA14	Cleavage
ath-miR172b-3p	JrLEA14	Cleavage
ath-miR172c	JrLEA14	Cleavage
ath-miR172d-3p	JrLEA14	Cleavage
ath-miR172e-3p	JrLEA14	Cleavage
ath-miR390a-5p	JrLEA15	Cleavage
ath-miR390b-5p	JrLEA15	Cleavage
ath-miR403-5p	JrLEA15	Cleavage
ath-miR773a	JrLEA15	Cleavage
ath-miR164b-3p	JrLEA16	Cleavage
ath-miR8167a	JrLEA16	Cleavage
ath-miR8167b	JrLEA16	Translation
ath-miR8167c	JrLEA16	Cleavage
ath-miR8167d	JrLEA16	Cleavage
ath-miR8167e	JrLEA16	Cleavage
ath-miR8167f	JrLEA16	Cleavage
ath-miR5012	JrLEA17	Cleavage
ath-miR3932b-5p	JrLEA17	Cleavage
ath-miR864-3p	JrLEA17	Cleavage
ath-miR865-3p	JrLEA17	Cleavage
ath-miR829-5p	JrLEA18	Cleavage
ath-miR472-3p	JrLEA18	Cleavage
ath-miR854a	JrLEA19	Cleavage
ath-miR854b	JrLEA19	Cleavage
ath-miR854c	JrLEA19	Cleavage
ath-miR854d	JrLEA19	Cleavage
ath-miR854e	JrLEA19	Cleavage
ath-miR779.1	JrLEA19	Translation
ath-miR834	JrLEA19	Cleavage
ath-miR164b-3p	JrLEA20	Cleavage
ath-miR8167a	JrLEA20	Cleavage
ath-miR8167b	JrLEA20	Cleavage
ath-miR8167c	JrLEA20	Cleavage
ath-miR8167d	JrLEA20	Cleavage
ath-miR8167e	JrLEA20	Cleavage
ath-miR8167f	JrLEA20	Cleavage
ath-miR156a-3p	JrLEA21	Cleavage
ath-miR156b-3p	JrLEA21	Cleavage
ath-miR414	JrLEA22	Cleavage
ath-miR831-3p	JrLEA23	Cleavage
ath-miR858a	JrLEA23	Cleavage
ath-miR5024-3p	JrLEA25	Cleavage
ath-miR838	JrLEA25	Cleavage
ath-miR162a-3p	JrLEA25	Cleavage
ath-miR162b-3p	JrLEA25	Cleavage
ath-miR858a	JmLEA3	Cleavage
ath-miR858b	JmLEA3	Cleavage
ath-miR164b-3p	JmLEA6	Cleavage
ath-miR5998a	JmLEA8	Translation
ath-miR5998b	JmLEA8	Cleavage
ath-miR831-3p	JmLEA9	Cleavage
ath-miR858a	JmLEA9	Cleavage
ath-miR3932b-5p	JmLEA10	Cleavage
ath-miR4221	JmLEA10	Cleavage
ath-miR779.1	JmLEA10	Cleavage
ath-miR162a-3p	JmLEA11	Cleavage
ath-miR162b-3p	JmLEA11	Cleavage
ath-miR829-5p	JmLEA12	Cleavage
ath-miR472-3p	JmLEA12	Cleavage
ath-miR854a	JmLEA13	Translation
ath-miR854b	JmLEA13	Cleavage
ath-miR854c	JmLEA13	Cleavage
ath-miR854d	JmLEA13	Cleavage
ath-miR854e	JmLEA13	Cleavage
ath-miR779.1	JmLEA13	Cleavage
ath-miR780.1	JmLEA14	Cleavage
ath-miR447c-3p	JmLEA14	Cleavage
ath-miR836	JmLEA14	Cleavage
ath-miR1886.1	JmLEA14	Cleavage
ath-miR773a	JmLEA14	Cleavage
ath-miR853	JmLEA14	Cleavage
ath-miR833a-5p	JmLEA15	Cleavage
ath-miR8177	JmLEA15	Cleavage
ath-miR158a-3p	JmLEA15	Cleavage
ath-miR837-5p	JmLEA15	Cleavage
ath-miR857	JmLEA15	Cleavage
ath-miR172a	JmLEA15	Cleavage
ath-miR172b-3p	JmLEA15	Cleavage
ath-miR172c	JmLEA15	Translation
ath-miR172d-3p	JmLEA15	Cleavage
ath-miR172e-3p	JmLEA15	Cleavage
ath-miR158b	JmLEA15	Cleavage
ath-miR419	JmLEA15	Cleavage
ath-miR779.2	JmLEA15	Translation
ath-miR414	JmLEA16	Cleavage
ath-miR854a	JmLEA17	Cleavage
ath-miR854b	JmLEA17	Cleavage
ath-miR854c	JmLEA17	Cleavage
ath-miR854d	JmLEA17	Cleavage
ath-miR854e	JmLEA17	Cleavage
ath-miR865-3p	JmLEA17	Cleavage
ath-miR426	JmLEA17	Cleavage
ath-miR5998a	JmLEA17	Cleavage
ath-miR5998b	JmLEA17	Cleavage
ath-miR831-3p	JmLEA17	Cleavage
ath-miR838	JmLEA17	Cleavage
ath-miR829-5p	JmLEA19	Translation
ath-miR847	JmLEA19	Cleavage
ath-miR4221	JmLEA19	Cleavage
ath-miR3932b-5p	JmLEA19	Cleavage
ath-miR414	JmLEA19	Cleavage
ath-miR773a	JmLEA19	Cleavage
ath-miR822-3p	JmLEA19	Cleavage
ath-miR859	JmLEA20	Translation

## Sheet: Table S8
Table S8 The FPKM values of all LEA genes in anthracnose-resistant varieties (F26) and anthracnose-susceptible varieties (F423) with the time after infection of J. regia.
Gene name	Gene ID	F26_0_1	F26_0_2	F26_24_1	F26_24_2	F26_48_1	F26_48_2	F26_72_1	F26_72_2	F26_120_1	F26_120_2	F423_0_1	F423_0_2	F423_24_1	F423_24_2	F423_48_1	F423_48_2	F423_72_1	F423_72_2	F423_120_1	F423_120_2
JrLEA1	LOC108994053	1.54199	1.95526	1.86484	3.79368	1.32633	0.827561	0.287946	0.421965	3.00032	0	0.0842283	0.217845	0.533281	0.278046	2.78639	4.22664	0.147691	0.606358	0.226685	0.0554684
JrLEA2	LOC108979697	4.05106	1.85867	1.85875	3.77824	1.14813	0.365806	0.471409	0.310868	3.23987	0.138396	0.889416	0.550251	0.130959	0	3.33006	4.71699	0.195851	0.174801	0.214717	0.306483
JrLEA3	LOC108995112	1.09256	1.12651	0.376773	1.54431	0.819995	0.454786	0	0	3.3127	0	0	0.0855119	0	0	4.59378	1.41818	0.432872	0.0482933	0	0
JrLEA4	LOC109002758	0.907629	0.661437	0.59452	0.996761	0.525972	0.385063	0	0	2.72371	0	0.00989681	0.0329101	0	0.0163352	3.15396	1.20224	0.0104122	0	0	0
JrLEA5	LOC109013892	1.3551	1.72946	1.15371	4.40684	0.747286	1.88994	0.192279	0.316994	7.7807	0.112899	0.674933	0.794882	0.400617	0.440962	5.58193	3.67819	0.08876	0.07922	0.437895	0.229183
JrLEA6	LOC109009173	0.937367	0.609631	0.628309	0.855079	0.356101	0.782103	0.045813	0	3.26631	0	0	0	0	0	1.99495	0.479385	0.148038	0	0	0
JrLEA7	LOC109007292	2.07163	1.22001	1.33768	4.52966	1.09684	0.278389	0.0717512	0	1.05999	0	0.12593	0.174482	0.0996633	0	1.63166	3.12052	0.0662437	0.177371	0	0
JrLEA8	LOC109009381	175.769	174.477	168.375	153.56	102.831	125.707	80.0077	55.0698	98.2985	71.6879	297.55	302.762	138.13	114.271	111.549	75.0262	78.4899	76.1729	85.5559	75.048
JrLEA9	LOC118343657	0.225723	0.336423	0.212766	1.02197	0.321567	0.51364	0	0	2.67053	0.0364363	0	0	0	0.0299608	1.68138	0.405838	0	0.025567	0	0.107586
JrLEA10	LOC108982872	0.486583	0.111038	0.144838	0.123678	0.116748	0.116551	0.112648	0	0.108533	0.132285	0	0	0	0	0.43603	0.552538	0	0.0696176	0	0
JrLEA11	LOC109004283	218.997	241.716	56.9481	48.0705	32.1254	37.1839	41.6573	17.3565	93.2397	38.2433	324.296	397.145	46.0701	42.9153	57.1249	22.7655	54.9077	30.206	86.4514	47.7285
JrLEA12	LOC108979822	2.47117	10.5057	1.75455	1.35616	1.60935	0.949375	0.917585	0.23273	1.58678	0	1.98208	0.480599	0	0.0681567	0.819626	0.0461614	0.553908	0.407131	0.142886	0
JrLEA13	LOC118349249	0.214796	0.0582065	0.101233	0.162082	0.1836	0.122194	0	0	0.265504	0	0.932756	0.287196	0	0.0570207	0.342854	0.115857	0.0545183	0.0973172	0	0
JrLEA14	LOC118349309	0.588019	0.77258	0.520673	2.04377	0.974774	0.425745	0.372299	0.904514	3.77577	0.0920418	0.240733	0.0762395	0.108869	0.18921	5.19542	3.3575	2.3156	1.67921	0.0396666	0
JrLEA15	LOC108994258	2.99821	2.25396	2.0816	4.20371	0.992038	0.825306	0.248164	0.17534	2.89195	0.499584	0.279996	0.275875	0.196973	0.136933	4.63133	3.0373	0.392769	0.262916	0.179418	0.368782
JrLEA16	LOC109010584	1.81144	1.66524	1.72907	3.26669	1.33276	0.834831	0.226934	0	3.27156	0.118441	0.420416	0.343373	0.630429	2.62958	2.97679	2.44059	0.186236	0.560988	0.102088	0.371581
JrLEA17	LOC118349656	0.34083	0.395828	0.390108	2.4102	0.194219	0.443182	0	0	2.78568	0	0	0	0	0	5.12941	2.55623	0	0	0	0
JrLEA18	LOC108993526	1.22091	1.1316	0.700505	2.41404	0.988137	0.201321	0.116748	0.128314	3.07453	0.137099	0	0.189269	0	0.0751559	3.05031	2.69779	0.16168	0.625309	0	0.0674691
JrLEA19	LOC108986879	1364.06	1381.65	928.098	1147.28	1191.63	1486.85	1122.11	977.511	768.652	1187.99	1511.48	1303.53	977.102	1234.89	1057.02	1257	1297.71	1034.82	1188.24	1543.9
JrLEA20	LOC108998087	43.8496	44.0756	7.8295	9.97024	19.4285	15.165	27.8539	23.7262	4.05914	2.27625	43.0374	38.0448	7.81903	10.9995	26.2599	22.6098	36.0611	26.6496	0.940664	0.621473
JrLEA21	LOC109005842	2.48124	1.29343	0.874822	3.54453	0.92822	0.344802	0	0	3.90649	0	0.0548338	0	0	0.0402248	3.0233	3.07852	0.076919	0	0	0
JrLEA22	LOC109005031	4.99614	4.486	17.291	7.45753	12.762	14.3808	17.357	13.0682	4.635	0.433331	5.07316	2.48595	6.03675	8.36691	2.56568	4.93384	3.533	4.39205	2.10266	0.225098
JrLEA23	LOC109007156	0.871042	0.501585	0.359206	1.31456	0.496357	0.247761	0.029933	0.394783	1.92263	0.210906	0.0525351	0	0	0.173423	2.14345	1.17457	0.0829062	0.0986605	0	0
JrLEA24	LOC109014957	1.60696	0.691619	0.445506	1.74043	1.34664	0.537749	0.0259871	0	2.97115	0	0.0912193	0.101111	0	0	2.76619	2.24341	0.167947	0	0.0263035	0.0450543
JrLEA25	LOC109013340	0.843512	0.932604	1.30395	1.9146	0.845977	0.978913	0.296826	0.244676	3.69394	0.413926	0.325598	0.126317	0	0.304535	3.23137	2.30522	0.0685106	0.336309	0.168998	0.321633
